# Supplementary material for: Impact of Partitioning in Short-Term Food Contact Applications Focused on Polymers in Support of Migration Modelling and Exposure Risk Assessment
Source: Molecules. 2021 Dec 26;27(1):121. doi: 10.3390/molecules27010121 (PMC8746823; doi:10.3390/molecules27010121)
Supplement: Supplementary file 1 [file molecules-27-00121-s001.zip]

Archive with 1 entries (1 files):
- molecules-1498729-supplementary.pdf
